# Supplementary material for: MiR-92b and miR-9/9* Are Specifically Expressed in Brain Primary Tumors and Can Be Used to Differentiate Primary from Metastatic Brain Tumors
Source: Brain Pathol. 2009 Jul;19(3):375–83. doi: 10.1111/j.1750-3639.2008.00184.x (PMC2728890; doi:10.1111/j.1750-3639.2008.00184.x)
Supplement: Supplementary file 2 [file bpa0019-0375-SD2.xls]

## Sheet: Sheet1
Supplementary Table S1 for "Specific expression of miR-92b and miR-9* in brain tumors can be used to identify brain metastases", Nass et al.
Details for the 252 samples measured by microarray, expression levels of microRNAs used in the study, and combined metrics C_0 and C_1.
							mir_name	hsa-miR-124	hsa-miR-128	hsa-miR-219-5p	hsa-miR-9*	hsa-miR-92b	100*C_1	100*C_0
index	sample_category	tissue_origin	tumor_site	histological_type	patient_id	exp_ID	probe_id	20	26	109	200	813
1	Brain Primary Tumor	Brain	Brain	glioblastoma multiforme	1577	32053-6355		11900	3106	502	2490	1306	2163	2251
2	Brain Primary Tumor	Brain	Brain	glioblastoma multiforme	2221	32057-6362		5896	1214	264	2020	2114	2203	2057
3	Brain Primary Tumor	Brain	Brain	glioblastoma multiforme	2216	32072-6411		6529	1665	775	2511	1060	2134	2227
4	Brain Primary Tumor	Brain	Brain	anaplastic astrocytoma	2231	32086-6438		42715	7444	1505	6092	817	2225	2594
5	Brain Primary Tumor	Brain	Brain	oligodendroglioma		32119-6505		27127	5880	1154	2279	2334	2234	2490
6	Brain Primary Tumor	Brain	Brain	oligodendroglioma		32125-6517		64990	8918	1152	4593	681	2158	2616
7	Brain Primary Tumor	Brain	Brain	low grade astrocytoma		32130-6527		1107	2614	522	1770	746	2033	1914
8	Brain Primary Tumor	Brain	Brain	glioblastoma multiforme	1580	32138-6542		4681	1288	56	4344	2412	2332	1799
9	Brain Primary Tumor	Brain	Brain	glioblastoma multiforme	2214	32148-6562		8980	2491	194	2379	2286	2237	2073
10	Brain Primary Tumor	Brain	Brain	anaplastic oligodendroglioma		32203-6687		26981	5377	775	2136	643	2039	2432
11	Brain Primary Tumor	Brain	Brain	low grade astrocytoma	2230	32210-6701		858	3522	356	1811	832	2052	1822
12	Brain Primary Tumor	Brain	Brain	low grade astrocytoma		32212-6704		3178	1276	257	878	787	1940	1964
13	Brain Primary Tumor	Brain	Brain	glioblastoma multiforme	1588	32212-6705		10738	2052	180	3682	1867	2271	2088
14	Brain Primary Tumor	Brain	Brain	anaplastic astrocytoma	2222	32221-6722		29847	7550	733	5797	2233	2363	2438
15	Brain Primary Tumor	Brain	Brain	glioblastoma multiforme	1569	32244-6768		1357	1380	108	2802	1236	2172	1716
16	Non-Brain Primary Tumor	Adipose	Adipose	liposarcoma	1811	32088-6443		50	459	50	58	86	1228	1129
17	Non-Brain Primary Tumor	Adipose	Adipose	liposarcoma	1824	32105-6476		104	612	60	130	340	1543	1261
18	Non-Brain Primary Tumor	Adipose	Adipose	liposarcoma	1809	32167-6615		80	485	50	73	236	1408	1196
19	Non-Brain Primary Tumor	Adipose	Adipose	liposarcoma	1832	32242-6765		117	309	50	113	50	1247	1252
20	Non-Brain Primary Tumor	Bladder	Bladder	transitional cell carcinoma	460	32231-6743		100	308	50	97	68	1270	1229
21	Non-Brain Primary Tumor	Breast	Breast		489	32147-6561		50	50	50	50	50	1129	1129
22	Non-Brain Primary Tumor	Breast	Breast	infiltrating lobular carcinoma	1387	32227-6735		142	295	50	108	108	1351	1279
23	Non-Brain Primary Tumor	Breast	Breast		343	32240-6761		130	545	50	227	135	1490	1266
24	Non-Brain Primary Tumor	Cervix	Cervix	adenocarcinoma	1800	32123-6512		124	241	57	97	307	1486	1279
25	Non-Brain Primary Tumor	Cervix	Cervix	adenocarcinoma	1796	32194-6668		96	203	51	58	205	1354	1225
26	Non-Brain Primary Tumor	Cervix	Cervix	adenocarcinoma	1803	32229-6739		83	293	50	58	295	1407	1203
27	Non-Brain Primary Tumor	Cervix	Cervix	squamous cell carcinoma	1804	32233-6746		97	363	65	127	173	1443	1261
28	Non-Brain Primary Tumor	Cervix	Cervix	squamous cell carcinoma	2768	32266-6813		50	227	50	50	165	1301	1129
29	Non-Brain Primary Tumor	Colon	Colon	adenocarcinoma	317	32054-6356		106	199	50	50	386	1424	1237
30	Non-Brain Primary Tumor	Colon	Colon	adenocarcinoma	333	32177-6635		75	151	50	50	98	1226	1187
31	Non-Brain Primary Tumor	Colon	Colon	adenocarcinoma	1681	32199-6679		1330	1003	50	50	183	1316	1602
32	Non-Brain Primary Tumor	Colon	Colon	adenocarcinoma	473	32225-6730		139	188	74	98	165	1398	1333
33	Non-Brain Primary Tumor	Endometrium	Endometrium	adenocarcinoma	2427	32068-6402		70	200	55	73	232	1405	1191
34	Non-Brain Primary Tumor	Endometrium	Endometrium	adenocarcinoma	2425	32083-6433		50	507	50	50	514	1465	1129
35	Non-Brain Primary Tumor	Endometrium	Endometrium	adenocarcinoma	2418	32102-6470		116	440	67	117	280	1500	1294
36	Non-Brain Primary Tumor	Endometrium	Endometrium	adenocarcinoma	2423	32166-6613		50	387	50	128	166	1438	1129
37	Non-Brain Primary Tumor	Endometrium	Endometrium	adenocarcinoma	2426	32216-6713		50	513	50	50	304	1389	1129
38	Non-Brain Primary Tumor	Endometrium	Endometrium	adenocarcinoma	2424	32268-6816		75	311	51	134	216	1482	1192
39	Non-Brain Primary Tumor	Endometrium	Endometrium	adenocarcinoma	2422	32274-6828		50	412	50	340	711	1788	1129
40	Non-Brain Primary Tumor	Esophagus	Esophagus	squamous cell carcinoma	1224	32071-6408		142	197	75	91	332	1489	1337
41	Non-Brain Primary Tumor	Esophagus	Esophagus	adenocarcinoma	1230	32085-6437		71	215	50	51	92	1219	1180
42	Non-Brain Primary Tumor	Esophagus	Esophagus	squamous cell carcinoma	2730	32114-6495		50	181	50	50	73	1183	1129
43	Non-Brain Primary Tumor	Esophagus	Esophagus	adenocarcinoma	1227	32250-6781		108	260	69	79	165	1367	1287
44	Non-Brain Primary Tumor	Esophagus	Esophagus	squamous cell carcinoma	2733	32256-6793		50	281	50	50	50	1129	1129
45	Non-Brain Primary Tumor	Esophagus	Esophagus	squamous cell carcinoma	2731	32257-6794		118	254	110	128	176	1446	1366
46	Non-Brain Primary Tumor	Esophagus	Esophagus	squamous cell carcinoma	2732	32266-6812		90	212	50	111	181	1430	1214
47	Non-Brain Primary Tumor	Esophagus-Stomach	Esophagus-Stomach	adenocarcinoma	2722	32071-6409		290	276	61	100	160	1397	1411
48	Non-Brain Primary Tumor	Esophagus-Stomach	Esophagus-Stomach	adenocarcinoma	2727	32110-6487		58	510	54	50	176	1310	1162
49	Non-Brain Primary Tumor	Esophagus-Stomach	Esophagus-Stomach	adenocarcinoma	2720	32111-6488		150	224	78	82	206	1405	1351
50	Non-Brain Primary Tumor	Esophagus-Stomach	Esophagus-Stomach	adenocarcinoma	2723	32113-6492		98	135	50	50	305	1389	1225
51	Non-Brain Primary Tumor	Esophagus-Stomach	Esophagus-Stomach	adenocarcinoma	2726	32144-6555		72	274	50	50	139	1277	1181
52	Non-Brain Primary Tumor	Esophagus-Stomach	Esophagus-Stomach	adenocarcinoma	2721	32151-6568		177	249	89	142	213	1488	1394
53	Non-Brain Primary Tumor	Esophagus-Stomach	Esophagus-Stomach	adenocarcinoma	2725	32234-6748		105	277	55	106	227	1456	1250
54	Non-Brain Primary Tumor	Gallbladder	Gallbladder	adenocarcinoma	1006	32255-6791		50	88	50	50	253	1363	1129
55	Non-Brain Primary Tumor	Gallbladder	Gallbladder	adenocarcinoma	1010	32268-6817		50	50	50	50	50	1129	1129
56	Non-Brain Primary Tumor	Gallbladder	Gallbladder	adenocarcinoma	1013	32272-6825		50	406	50	50	246	1359	1129
57	Non-Brain Primary Tumor	Kidney	Kidney	renal cell carcinoma	2353	32057-6363		168	209	50	50	146	1283	1303
58	Non-Brain Primary Tumor	Kidney	Kidney	renal cell carcinoma	2348	32165-6611		63	580	50	252	138	1508	1163
59	Non-Brain Primary Tumor	Kidney	Kidney	renal cell carcinoma	2349	32183-6647		215	518	50	50	78	1193	1339
60	Non-Brain Primary Tumor	Kidney	Kidney	renal cell carcinoma	2355	32215-6711		50	247	50	50	50	1129	1129
61	Non-Brain Primary Tumor	Kidney	Kidney	renal cell carcinoma	2347	32224-6728		312	246	72	87	171	1386	1445
62	Non-Brain Primary Tumor	Kidney	Kidney	renal cell carcinoma	2346	32238-6757		50	114	50	50	234	1351	1129
63	Non-Brain Primary Tumor	Larynx	Larynx	squamous cell carcinoma	1327	32086-6439		61	180	50	50	55	1141	1157
64	Non-Brain Primary Tumor	Larynx	Larynx	squamous cell carcinoma	1326	32164-6609		50	64	50	50	62	1160	1129
65	Non-Brain Primary Tumor	Larynx	Larynx	squamous cell carcinoma	1331	32174-6628		50	243	51	50	260	1367	1130
66	Non-Brain Primary Tumor	Larynx	Larynx	squamous cell carcinoma	1333	32215-6710		50	134	50	75	178	1371	1129
67	Non-Brain Primary Tumor	Liver	Liver	hepatocellular carcinoma	1337	32084-6435		350	107	50	50	460	1449	1410
68	Non-Brain Primary Tumor	Liver	Liver	hepatocellular carcinoma	822	32236-6752		111	195	73	101	167	1404	1298
69	Non-Brain Primary Tumor	Lung	Lung	non-small; squamous	1836	32049-6346		50	206	54	50	315	1394	1141
70	Non-Brain Primary Tumor	Lung	Lung	non-small; adenocarcinoma	1859	32049-6347		50	158	50	50	156	1293	1129
71	Non-Brain Primary Tumor	Lung	Lung	non-small; large	440	32069-6405		50	130	50	50	50	1129	1129
72	Non-Brain Primary Tumor	Lung	Lung	neuroendocrine; carcinoid	2478	32070-6406		102	1260	96	60	144	1307	1326
73	Non-Brain Primary Tumor	Lung	Lung	non-small; squamous	1267	32074-6415		50	50	50	50	50	1129	1129
74	Non-Brain Primary Tumor	Lung	Lung	neuroendocrine; small	2451	32077-6420		631	887	61	203	532	1672	1522
75	Non-Brain Primary Tumor	Lung	Lung	non-small; large	1363	32083-6432		50	268	53	50	192	1323	1138
76	Non-Brain Primary Tumor	Lung	Lung	neuroendocrine; mix small-large	2450	32091-6449		126	354	50	58	310	1413	1263
77	Non-Brain Primary Tumor	Lung	Lung	non-small; large	1861	32104-6474		96	279	50	77	479	1517	1223
78	Non-Brain Primary Tumor	Lung	Lung	non-small; adenocarcinoma	1862	32106-6479		50	208	50	50	264	1369	1129
79	Non-Brain Primary Tumor	Lung	Lung	non-small; adenocarcinoma	1858	32117-6500		143	159	64	106	184	1426	1316
80	Non-Brain Primary Tumor	Lung	Lung	neuroendocrine; small	2345	32120-6506		195	363	93	144	189	1473	1415
81	Non-Brain Primary Tumor	Lung	Lung	non-small; adenocarcinoma	433	32131-6528		113	115	72	91	337	1491	1300
82	Non-Brain Primary Tumor	Lung	Lung	neuroendocrine; small	2456	32138-6543		61	345	50	501	274	1707	1158
83	Non-Brain Primary Tumor	Lung	Lung	neuroendocrine; small	2455	32139-6545		124	588	50	115	295	1506	1260
84	Non-Brain Primary Tumor	Lung	Lung	neuroendocrine; carcinoid	2479	32143-6552		170	442	147	152	130	1427	1460
85	Non-Brain Primary Tumor	Lung	Lung	non-small; adenocarcinoma	1863	32169-6618		93	237	65	84	164	1375	1256
86	Non-Brain Primary Tumor	Lung	Lung	neuroendocrine; carcinoid	2476	32179-6639		50	528	50	50	274	1374	1129
87	Non-Brain Primary Tumor	Lung	Lung	neuroendocrine; carcinoid	2462	32194-6669		50	598	72	50	175	1309	1182
88	Non-Brain Primary Tumor	Lung	Lung	neuroendocrine; carcinoid	2462	32195-6670		87	424	73	89	265	1452	1263
89	Non-Brain Primary Tumor	Lung	Lung	non-small; squamous	444	32195-6671		50	50	50	50	50	1129	1129
90	Non-Brain Primary Tumor	Lung	Lung	neuroendocrine; small	2342	32198-6676		132	320	50	107	333	1512	1269
91	Non-Brain Primary Tumor	Lung	Lung	neuroendocrine; small	437	32204-6689		54	225	50	50	228	1347	1141
92	Non-Brain Primary Tumor	Lung	Lung	non-small; squamous	442	32205-6690		468	211	50	87	180	1394	1451
93	Non-Brain Primary Tumor	Lung	Lung	neuroendocrine; carcinoid	2475	32209-6698		187	467	182	173	146	1463	1505
94	Non-Brain Primary Tumor	Lung	Lung	neuroendocrine; large	2452	32219-6718		132	488	54	238	165	1526	1281
95	Non-Brain Primary Tumor	Lung	Lung	neuroendocrine; carcinoid	2469	32219-6719		280	488	149	159	211	1503	1535
96	Non-Brain Primary Tumor	Lung	Lung	neuroendocrine; small	2344	32227-6734		79	399	64	97	192	1418	1230
97	Non-Brain Primary Tumor	Lung	Lung	non-small; squamous	442	32244-6769		559	223	50	50	82	1201	1477
98	Non-Brain Primary Tumor	Lung	Lung	non-small; squamous	1258	32258-6796		100	153	51	81	234	1421	1233
99	Non-Brain Primary Tumor	Lung	Lung	non-small; adenocarcinoma	1851	32265-6811		50	386	50	50	159	1295	1129
100	Non-Brain Primary Tumor	Lung	Lung	non-small; squamous	3003	32406-7214		116	285	63	98	186	1416	1284
101	Non-Brain Primary Tumor	Lung	Lung	non-small; adenocarcinoma	3000	32409-7217		113	182	86	120	170	1432	1324
102	Non-Brain Primary Tumor	Lung	Lung	non-small; squamous	3001	32410-7218		106	379	72	113	153	1408	1289
103	Non-Brain Primary Tumor	Lung	Lung	non-small; adenocarcinoma	3002	32412-7220		102	215	71	111	176	1426	1283
104	Non-Brain Primary Tumor	Lung-Pleura	Lung-Pleura	mesothelioma	2380	32069-6404		89	275	50	84	247	1433	1212
105	Non-Brain Primary Tumor	Lung-Pleura	Lung-Pleura	mesothelioma	2389	32101-6468		142	290	64	164	226	1518	1315
106	Non-Brain Primary Tumor	Lung-Pleura	Lung-Pleura	mesothelioma	2388	32107-6480		50	238	64	101	150	1389	1163
107	Non-Brain Primary Tumor	Lung-Pleura	Lung-Pleura	mesothelioma	2379	32149-6565		149	64	50	50	96	1223	1286
108	Non-Brain Primary Tumor	Lung-Pleura	Lung-Pleura	mesothelioma	2392	32153-6573		50	153	50	50	50	1129	1129
109	Non-Brain Primary Tumor	Lung-Pleura	Lung-Pleura	mesothelioma	2385	32168-6617		50	231	50	50	61	1157	1129
110	Non-Brain Primary Tumor	Lung-Pleura	Lung-Pleura	mesothelioma	2378	32209-6699		50	295	50	50	68	1173	1129
111	Non-Brain Primary Tumor	Lymphocytes	Lymph Node	hodgkin's lymphoma	2918	32225-6731		50	50	50	50	50	1129	1129
112	Non-Brain Primary Tumor	Lymphocytes	Lymph Node	hodgkin's lymphoma	2910	32230-6741		50	324	50	50	50	1129	1129
113	Non-Brain Primary Tumor	Lymphocytes	Lymph Node	hodgkin's lymphoma	2905	32242-6764		146	193	50	193	470	1647	1283
114	Non-Brain Primary Tumor	Lymphocytes	Lymph Node	hodgkin's lymphoma	2909	32249-6778		55	340	50	55	210	1349	1142
115	Non-Brain Primary Tumor	Lymphocytes	Lymph Node	hodgkin's lymphoma	2914	32251-6783		50	50	50	50	50	1129	1129
116	Non-Brain Primary Tumor	Lymphocytes	Lymph Node	hodgkin's lymphoma	2913	32258-6797		50	147	50	50	65	1167	1129
117	Non-Brain Primary Tumor	Lymphocytes	Lymph Node	hodgkin's lymphoma	2912	32259-6798		62	234	50	50	342	1406	1160
118	Non-Brain Primary Tumor	Lymphocytes	Lymph Node	hodgkin's lymphoma	2911	32260-6800		97	337	50	75	207	1391	1225
119	Non-Brain Primary Tumor	Lymphocytes	Lymph Node	hodgkin's lymphoma	2917	32270-6821		50	264	50	50	50	1129	1129
120	Non-Brain Primary Tumor	Lymphocytes	Lymph Node	hodgkin's lymphoma	2907	32271-6822		50	177	50	50	244	1358	1129
121	Non-Brain Primary Tumor	Melanocytes	Melanocytes	malignant melanoma	1321	32164-6608		119	240	66	100	181	1414	1295
122	Non-Brain Primary Tumor	Melanocytes	Melanocytes	malignant melanoma	1315	32166-6612		112	458	53	167	163	1473	1252
123	Non-Brain Primary Tumor	Melanocytes	Melanocytes	malignant melanoma	1323	32213-6706		92	328	53	205	198	1531	1225
124	Non-Brain Primary Tumor	Meninges	Meninges	meningioma	1638	32067-6401		50	884	50	50	50	1129	1129
125	Non-Brain Primary Tumor	Meninges	Meninges	meningioma	1776	32073-6412		161	978	50	158	363	1581	1298
126	Non-Brain Primary Tumor	Meninges	Meninges	meningioma	1769	32085-6436		355	364	50	120	286	1506	1412
127	Non-Brain Primary Tumor	Meninges	Meninges	meningioma	1774	32089-6444		110	496	50	125	418	1567	1242
128	Non-Brain Primary Tumor	Meninges	Meninges	meningioma	1632	32099-6465		50	813	50	61	95	1249	1129
129	Non-Brain Primary Tumor	Meninges	Meninges	atypical meningioma	1630	32154-6575		661	863	129	196	215	1536	1638
130	Non-Brain Primary Tumor	Meninges	Meninges	meningioma	1771	32178-6637		50	526	50	50	61	1158	1129
131	Non-Brain Primary Tumor	Meninges	Meninges	meningioma	1772	32211-6702		75	526	70	96	326	1494	1235
132	Non-Brain Primary Tumor	Meninges	Meninges	meningioma	1637	32232-6744		97	578	55	146	177	1466	1237
133	Non-Brain Primary Tumor	Mouth	Mouth	squamous cell carcinoma	1823	32092-6450		332	595	280	359	69	1459	1650
134	Non-Brain Primary Tumor	Mouth	Mouth	squamous cell carcinoma	1828	32204-6688		208	504	179	203	115	1451	1518
135	Non-Brain Primary Tumor	Mouth	Mouth	squamous cell carcinoma	1822	32217-6715		50	190	50	50	50	1129	1129
136	Non-Brain Primary Tumor	Mouth	Mouth	squamous cell carcinoma	1823	32239-6759		138	327	64	111	50	1244	1311
137	Non-Brain Primary Tumor	Mouth	Mouth	squamous cell carcinoma - keratinizing	1827	32245-6770		174	176	91	133	172	1448	1394
138	Non-Brain Primary Tumor	Nose	Nose	squamous cell carcinoma	1805	32136-6538		76	265	62	140	146	1432	1218
139	Non-Brain Primary Tumor	Nose	Nose	squamous cell carcinoma	1816	32167-6614		114	241	81	87	159	1376	1317
140	Non-Brain Primary Tumor	Nose	Nose	squamous cell carcinoma	1825	32173-6626		150	163	65	50	225	1346	1325
141	Non-Brain Primary Tumor	Nose	Nose	squamous cell carcinoma - keratinizing	1817	32186-6653		54	113	50	50	50	1129	1141
142	Non-Brain Primary Tumor	Nose	Nose	squamous cell carcinoma	1815	32235-6751		159	329	50	235	183	1539	1296
143	Non-Brain Primary Tumor	Ovary	Ovary	serous papillary cancer of the ovary	1405	32097-6461		50	188	50	50	372	1418	1129
144	Non-Brain Primary Tumor	Ovary	Ovary	serous papillary cancer of the ovary	1399	32124-6515		1725	815	50	300	256	1623	1640
145	Non-Brain Primary Tumor	Ovary	Ovary	serous papillary cancer of the ovary	1402	32203-6686		204	297	70	107	377	1530	1380
146	Non-Brain Primary Tumor	Ovary	Ovary	serous papillary cancer of the ovary	1403	32218-6717		50	315	50	50	613	1490	1129
147	Non-Brain Primary Tumor	Ovary	Ovary	serous papillary cancer of the ovary	1409	32234-6749		50	444	50	50	154	1291	1129
148	Non-Brain Primary Tumor	Ovary	Ovary	serous papillary cancer of the ovary	1401	32270-6820		77	374	50	100	279	1477	1192
149	Non-Brain Primary Tumor	Ovary	Ovary	serous papillary cancer of the ovary	1406	32273-6827		50	314	50	50	182	1315	1129
150	Non-Brain Primary Tumor	Pancreas	Pancreas	exocrine adenocarcinoma	888	32065-6397		93	207	50	72	88	1263	1219
151	Non-Brain Primary Tumor	Pancreas	Pancreas	exocrine adenocarcinoma	884	32089-6445		50	75	50	50	151	1288	1129
152	Non-Brain Primary Tumor	Pancreas	Pancreas	adenocarcinoma-ductal	1568	32092-6451		197	207	148	152	71	1340	1483
153	Non-Brain Primary Tumor	Pancreas	Pancreas	adenocarcinoma-ductal	1563	32218-6716		291	301	270	221	132	1483	1626
154	Non-Brain Primary Tumor	Pancreas	Pancreas	adenocarcinoma	2545	32226-6733		50	93	50	50	270	1372	1129
155	Non-Brain Primary Tumor	Pancreas	Pancreas	adenocarcinoma	2543	32235-6750		176	191	95	117	188	1443	1403
156	Non-Brain Primary Tumor	Pancreas	Pancreas	adenocarcinoma	2546	32243-6767		142	124	50	56	50	1145	1279
157	Non-Brain Primary Tumor	Prostate	Prostate	bph	549	32082-6431		122	241	70	84	99	1302	1306
158	Non-Brain Primary Tumor	Prostate	Prostate		522	32108-6483		104	307	50	72	60	1209	1234
159	Non-Brain Primary Tumor	Prostate	Prostate	bph	549	32116-6499		113	211	52	80	95	1289	1253
160	Non-Brain Primary Tumor	Prostate	Prostate		519	32228-6736		161	218	120	132	134	1412	1424
161	Non-Brain Primary Tumor	Prostate	Prostate		522	32239-6758		285	261	82	110	140	1391	1451
162	Non-Brain Primary Tumor	Small intestine	Small intestine	stromal tumor	801	32122-6511		50	522	50	58	68	1194	1129
163	Non-Brain Primary Tumor	Small intestine	Small intestine	stromal tumor	799	32150-6566		112	438	97	125	211	1469	1341
164	Non-Brain Primary Tumor	Small intestine	Small intestine	stromal tumor	805	32182-6645		50	578	50	50	108	1240	1129
165	Non-Brain Primary Tumor	Small intestine	Small intestine	stromal tumor	807	32200-6681		50	390	50	92	53	1226	1129
166	Non-Brain Primary Tumor	Small intestine	Small intestine	stromal tumor	803	32220-6721		50	499	50	95	82	1293	1129
167	Non-Brain Primary Tumor	Small intestine	Small intestine	adenocarcinoma	816	32241-6762		71	171	50	50	605	1488	1180
168	Non-Brain Primary Tumor	Small intestine	Small intestine	stromal tumor	804	32262-6805		50	530	50	50	84	1204	1129
169	Non-Brain Primary Tumor	Small intestine	Small intestine	stromal tumor	798	32276-6833		50	578	50	50	50	1129	1129
170	Non-Brain Primary Tumor	Stomach	Stomach	adenocarcinoma	1872	32090-6446		51	211	75	117	136	1395	1191
171	Non-Brain Primary Tumor	Stomach	Stomach	adenocarcinoma	1873	32123-6513		72	73	50	50	92	1216	1181
172	Non-Brain Primary Tumor	Stomach	Stomach	adenocarcinoma	1876	32162-6605		50	88	50	50	62	1159	1129
173	Non-Brain Primary Tumor	Stomach	Stomach	adenocarcinoma	1878	32246-6772		173	198	114	122	132	1398	1426
174	Non-Brain Primary Tumor	Stomach	Stomach	adenocarcinoma	1871	32247-6774		145	194	118	137	207	1479	1406
175	Non-Brain Primary Tumor	Testis	Testis	seminoma		32075-6417		310	422	50	64	214	1374	1392
176	Non-Brain Primary Tumor	Testis	Testis	seminoma		32081-6428		1151	372	74	99	168	1402	1639
177	Non-Brain Primary Tumor	Testis	Testis	seminoma		32205-6691		430	696	50	67	202	1373	1439
178	Non-Brain Primary Tumor	Thymus	Thymus	thymoma; type b3	2595	32129-6525		202	72	50	59	50	1152	1330
179	Non-Brain Primary Tumor	Thymus	Thymus	thymoma; type b3	2590	32152-6570		86	328	59	104	142	1386	1230
180	Non-Brain Primary Tumor	Thymus	Thymus	thymoma; type b2	2588	32170-6620		119	268	65	105	141	1386	1291
181	Non-Brain Primary Tumor	Thymus	Thymus	thymoma; type b3	2593	32180-6641		50	135	50	50	50	1129	1129
182	Non-Brain Primary Tumor	Thymus	Thymus	thymoma; type b2	2591	32214-6708		50	2549	56	91	175	1396	1144
183	Non-Brain Primary Tumor	Thymus	Thymus	thymoma; type b2	2589	32214-6709		50	6260	50	50	158	1295	1129
184	Non-Brain Primary Tumor	Thymus	Thymus	thymoma; type b3	2592	32243-6766		94	256	62	124	100	1361	1251
185	Non-Brain Primary Tumor	Thyroid	Thyroid	thyroid carcinoma	2232	32091-6448		127	255	57	104	322	1502	1281
186	Non-Brain Primary Tumor	Thyroid	Thyroid	papillary carcinoma- tall cell	1179	32098-6463		50	463	50	50	201	1329	1129
187	Non-Brain Primary Tumor	Thyroid	Thyroid	thyroid carcinoma	2238	32161-6603		50	358	50	50	202	1330	1129
188	Non-Brain Primary Tumor	Thyroid	Thyroid	thyroid carcinoma	2233	32210-6700		86	284	65	101	248	1462	1245
189	Non-Brain Primary Tumor	Thyroid	Thyroid	papillary carcinoma	1177	32231-6742		154	403	118	162	180	1483	1415
190	Non-Brain Primary Tumor	Thyroid	Thyroid	papillary carcinoma	1176	32233-6747		50	192	50	50	231	1349	1129
191	Non-Brain Primary Tumor	Thyroid	Thyroid	thyroid carcinoma	2236	32250-6780		81	368	64	132	220	1483	1233
192	Non-Brain Primary Tumor	Thyroid	Thyroid	papillary carcinoma	1174	32271-6823		50	310	50	50	338	1404	1129
193	Non-Brain Primary Tumor	Tongue	Tongue	squamous cell carcinoma - keratinizing	1806	32079-6425		121	391	51	50	163	1300	1260
194	Non-Brain Primary Tumor	Tongue	Tongue	squamous cell carcinoma - keratinizing	1813	32080-6426		228	335	147	161	130	1435	1503
195	Non-Brain Primary Tumor	Tongue	Tongue	squamous cell carcinoma - keratinizing	1829	32081-6429		54	160	50	50	50	1129	1140
196	Non-Brain Primary Tumor	Tongue	Tongue	squamous cell carcinoma	1831	32103-6472		157	374	73	102	181	1417	1348
197	Non-Brain Primary Tumor	Tongue	Tongue	squamous cell carcinoma - keratinizing	1812	32105-6477		50	444	50	50	50	1129	1129
198	Non-Brain Primary Tumor	Tongue	Tongue	squamous cell carcinoma - keratinizing	1808	32106-6478		66	898	66	98	136	1370	1208
199	Non-Brain Primary Tumor	Tongue	Tongue	squamous cell carcinoma	1810	32116-6498		92	982	78	104	142	1384	1282
200	Non-Brain Primary Tumor	Tongue	Tongue	squamous cell carcinoma - keratinizing	1818	32122-6510		143	370	115	135	120	1398	1401
201	Non-Brain Primary Tumor	Tongue	Tongue	squamous cell carcinoma - keratinizing	1807	32129-6524		123	186	68	106	177	1420	1303
202	Non-Brain Primary Tumor	Tongue	Tongue	squamous cell carcinoma - keratinizing	1814	32162-6604		122	594	53	94	122	1348	1265
203	Brain Metastases	Bladder	Brain	transitional cell carcinoma	1705	32240-6760		10072	1514	392	377	459	1740	2191
204	Brain Metastases	Breast	Brain	adenocarcinoma	1716	32055-6358		1170	697	179	279	240	1603	1768
205	Brain Metastases	Breast	Brain	carcinoma	1730	32076-6418		559	766	534	225	182	1532	1819
206	Brain Metastases	Breast	Brain	carcinoma	1731	32084-6434		377	329	77	95	249	1453	1482
207	Brain Metastases	Breast	Brain	ductal carcinoma	1721	32109-6484		440	292	63	119	227	1473	1475
208	Brain Metastases	Breast	Brain	ductal carcinoma	1711	32111-6489		4309	945	68	319	214	1606	1816
209	Brain Metastases	Breast	Brain	infiltrating ductal carcinoma	1423	32137-6540		166	1001	112	118	198	1451	1418
210	Brain Metastases	Breast	Brain	infiltrating ductal carcinoma	1411	32158-6596		1743	1027	127	180	262	1553	1775
211	Brain Metastases	Breast	Brain	ductal carcinoma	1723	32169-6619		997	1446	65	132	257	1505	1598
212	Brain Metastases	Breast	Brain	infiltrating ductal carcinoma	1417	32170-6621		3440	777	59	92	192	1411	1763
213	Brain Metastases	Breast	Brain	infiltrating ductal carcinoma	1412	32175-6631		5634	1648	356	50	110	1242	2094
214	Brain Metastases	Breast	Brain	adenocarcinoma	1712	32181-6643		691	616	148	519	99	1566	1664
215	Brain Metastases	Breast	Brain	infiltrating ductal carcinoma	1414	32197-6675		4996	2184	85	140	209	1484	1870
216	Brain Metastases	Breast	Brain	ductal carcinoma	1719	32230-6740		768	635	117	196	150	1484	1645
217	Brain Metastases	Colon	Brain	adenocarcinoma	1722	32055-6359		1983	148	50	50	444	1444	1660
218	Brain Metastases	Colon	Brain	adenocarcinoma	1714	32134-6535		3531	1141	56	145	118	1406	1758
219	Brain Metastases	Colon	Brain	adenocarcinoma	1729	32177-6634		27208	1126	71	148	262	1524	2089
220	Brain Metastases	Colon	Brain	adenocarcinoma	1410	32184-6649		4465	944	50	138	185	1464	1777
221	Brain Metastases	Colon	Brain	adenocarcinoma	1706	32202-6684		715	369	85	111	241	1470	1589
222	Brain Metastases	Endometrium	Brain	tumor	1725	32236-6753		3721	1159	426	219	552	1689	2060
223	Brain Metastases	Kidney	Brain	renal cell carcinoma	2520	32066-6399		120	544	65	67	110	1284	1294
224	Brain Metastases	Kidney	Brain	clear cell carcinoma	1420	32075-6416		1616	758	162	168	231	1524	1800
225	Brain Metastases	Kidney	Brain	clear cell carcinoma	1703	32093-6452		136	231	68	79	182	1381	1317
226	Brain Metastases	Lung	Brain	non-small; adenocarcinoma	1718	32102-6471		464	471	238	67	161	1340	1676
227	Brain Metastases	Lung	Brain	non-small; adenocarcinoma	1413	32132-6531		598	489	236	301	286	1640	1711
228	Brain Metastases	Lung	Brain	non-small; adenocarcinoma	1717	32144-6554		39498	274	50	50	433	1440	2091
229	Brain Metastases	Lung	Brain	non-small; adenocarcinoma	1416	32158-6597		703	668	263	121	183	1443	1749
230	Brain Metastases	Lung	Brain	carcinoma	1710	32160-6600		11166	2156	166	384	243	1651	2082
231	Brain Metastases	Lung	Brain	neuroendocrine; small	1708	32179-6638		358	542	74	129	624	1629	1470
232	Brain Metastases	Lung	Brain		1428	32182-6644		339	555	61	203	294	1587	1433
233	Brain Metastases	Lung	Brain	non-small; adenocarcinoma	1275	32222-6724		865	376	62	682	272	1750	1570
234	Brain Metastases	Lung	Brain	non-small; adenocarcinoma	1724	32245-6771		803	785	50	197	186	1516	1529
235	Brain Metastases	Lung	Brain	non-small; squamous	2280	32255-6790		368	422	102	109	169	1417	1519
236	Brain Metastases	Melanocytes	Brain	malignant melanoma	2283	32067-6400		124	481	54	106	159	1404	1272
237	Brain Metastases	Melanocytes	Brain	melanoma	1732	32108-6482		309	506	68	128	187	1454	1435
238	Brain Metastases	Melanocytes	Brain	melanoma	1713	32121-6508		707	436	106	142	133	1420	1619
239	Brain Metastases	Melanocytes	Brain	melanoma	1422	32152-6571		243	423	90	50	64	1165	1441
240	Brain Metastases	Melanocytes	Brain	malignant melanoma	2284	32200-6680		226	397	78	2141	204	1874	1411
241	Brain Metastases	Melanocytes	Brain	melanoma	1421	32248-6777		807	1048	50	161	98	1394	1530
242	Brain Metastases	Unknown	Brain	adenocarcinoma	2274	32101-6469		164	655	50	83	113	1320	1300
243	Brain Metastases	Unknown	Brain	adenocarcinoma	2271	32104-6475		9829	1445	127	258	264	1606	2025
244	Brain Metastases	Unknown	Brain	sarcoma	2281	32109-6485		3572	731	90	204	77	1393	1830
245	Brain Metastases	Unknown	Brain	adenocarcinoma	2276	32113-6493		687	357	68	84	106	1311	1552
246	Brain Metastases	Unknown	Brain	carcinoma	2277	32124-6514		110	320	54	96	151	1382	1254
247	Brain Metastases	Unknown	Brain	sarcoma	1429	32128-6522		607	547	69	105	417	1542	1535
248	Brain Metastases	Unknown	Brain	carcinoma	2278	32146-6558		147	285	50	80	218	1409	1284
249	Brain Metastases	Unknown	Brain	small cell carcinoma	2273	32149-6564		10126	3133	214	283	425	1687	2105
250	Brain Metastases	Unknown	Brain	adenocarcinoma	2272	32176-6632		444	235	63	50	372	1418	1478
251	Brain Metastases	Unknown	Brain	adenocarcinoma	2270	32178-6636		258	378	57	113	247	1476	1384
252	Brain Metastases	Unknown	Brain	carcinoma	2279	32201-6682		814	689	63	131	241	1494	1564
