# Supplementary material for: MiR-92b and miR-9/9* Are Specifically Expressed in Brain Primary Tumors and Can Be Used to Differentiate Primary from Metastatic Brain Tumors
Source: Brain Pathol. 2009 Jul;19(3):375–83. doi: 10.1111/j.1750-3639.2008.00184.x (PMC2728890; doi:10.1111/j.1750-3639.2008.00184.x)
Supplement: Supplementary file 3 [file bpa0019-0375-SD3.xls]

## Sheet: Sheet1
Supplementary Table S2 for "Specific expression of miR-92b and miR-9* in brain tumors can be used to identify brain metastases", Nass et al.
Details for the 47 samples measured by qRT-PCR, expression levels of microRNAs used in the study, and combined metrics C_RT and C_RT*.
index	sample_category	tissue_origin	tumor_site	histological_type	Patient_id	is_new_sample	is_in_test_set	EM_id	mir_name	hsa-miR-124	hsa-miR-24	hsa-miR-9	hsa-miR-9*	hsa-miR-92b	U6	C_RT	C_RT*
1	Brain Primary Tumor	Brain	Brain	oligodendroglioma	4383	0	0	10898		28	28.26	20.97	25.65	28.08	23.03	50.95	46.27
2	Brain Primary Tumor	Brain	Brain	astrocytoma	4394	0	0	10899		35.44	28.33	28.27	31.23	28.46	23.55	43.27	40.3
3	Brain Primary Tumor	Brain	Brain	astrocytoma	3452	1	1	10901		31.43	26.1	24.16	27.49	26.58	22.06	49.26	45.94
4	Brain Primary Tumor	Brain	Brain	oligodendroglioma	1642	0	0	10903		27.21	29.55	22.63	25.85	27.18	22.1	50.19	46.97
5	Brain Primary Tumor	Brain	Brain	astrocytoma	4396	0	0	10904		34.36	27.65	24.08	28.16	30.78	27.6	45.14	41.06
6	Brain Primary Tumor	Brain	Brain	astrocytoma	3460	1	1	10907		27.42	27.05	21.87	25.76	26.79	22.82	51.34	47.45
7	Brain Primary Tumor	Brain	Brain	astrocytoma	3464	0	0	10908		26.43	27.15	23.05	26.54	27.13	23.36	49.82	46.33
8	Brain Primary Tumor	Brain	Brain	oligodendroglioma	4386	1	1	10910		27.6	28.04	22.9	26.88	29.13	22.7	47.98	43.99
9	Brain Primary Tumor	Brain	Brain	oligodendroglioma	4388	1	1	10914		25.16	27.07	21.03	25.78	28.06	21.02	50.91	46.16
10	Brain Primary Tumor	Brain	Brain	oligodendroglioma	4385	1	1	10982		26.99	28.52	22.11	26.5	30.59	22.11	47.3	42.91
11	Brain Primary Tumor	Brain	Brain	oligodendroglioma	4387	0	0	10983		28.13	26.45	20.7	24.5	26.15	22.04	53.16	49.35
12	Brain Primary Tumor	Brain	Brain	anaplastic oligodendroglioma	1645	0	0	10993		26.52	26.78	21.04	24.92	25.68	20.68	53.28	49.41
13	Brain Primary Tumor	Brain	Brain	glioblastoma multiforme	2217	1	1	11001		25.47	25.99	24	27.16	24.66	21.59	51.33	48.18
14	Brain Primary Tumor	Brain	Brain	glioblastoma multiforme	1580	1	1	11080		28.38	26.52	23.02	26	26.23	21.4	50.75	47.77
15	Brain Primary Tumor	Brain	Brain	oligodendroglioma	4384	1	0	11082		25.54	28.01	21.8	26.42	27.49	22.33	50.72	46.1
16	Brain Primary Tumor	Brain	Brain	glioblastoma multiforme	2215	0	0	11089		28.76	25.81	22.07	25.06	24.21	20.87	53.71	50.73
17	Non-Brain Primary Tumor	Bladder	Bladder	transitional cell carcinoma	314	1	0	9525		50	29.29	38.31	40.99	33.47	27.2	28.22	25.54
18	Non-Brain Primary Tumor	Esophagus-Stomach	Esophagus-Stomach	adenocarcinoma	2727	1	1	10976		37.27	27.45	31.39	34.06	30.91	23.14	37.69	35.02
19	Non-Brain Primary Tumor	Esophagus-Stomach	Esophagus-Stomach	adenocarcinoma	2720	1	1	10981		37.65	28.25	36.96	37.86	31.27	25.41	31.78	30.87
20	Non-Brain Primary Tumor	Kidney	Kidney	renal cell carcinoma	3340	1	0	9357		37.71	26.59	36.18	35.46	30.73	23.15	33.09	33.81
21	Non-Brain Primary Tumor	Liver	Liver	hepatocellular carcinoma	1337	0	0	11088		37.15	31.56	40.84	37.71	31.19	28.29	27.97	31.1
22	Non-Brain Primary Tumor	Liver	Liver	hepatocellular carcinoma	2793	1	1	9524		40.25	26.35	35.25	37.85	31.34	22.59	33.41	30.81
23	Non-Brain Primary Tumor	Lung	Lung	neuroendocrine; carcinoid	2476	1	0	10459		36.8	26.27	37.95	37.12	29.48	23.28	32.58	33.4
24	Non-Brain Primary Tumor	Lung	Lung	neuroendocrine; small	2342	1	1	10984		36.06	27.33	28.98	34.01	29.81	25.39	41.2	36.17
25	Non-Brain Primary Tumor	Lung	Lung	non-small; adenocarcinoma	3475	1	0	9522		40.26	24.13	33.78	37.09	30.14	23.52	36.08	32.77
26	Non-Brain Primary Tumor	Lung-Pleura	Lung-Pleura	mesothelioma	4372	1	0	9521		39.53	25.33	31.48	35.58	30.59	23.06	37.93	33.83
27	Non-Brain Primary Tumor	Ovary	Ovary	adenocarcinoma	3772	0	0	10912		36.97	26.38	33.64	36.01	30.08	22.93	36.28	33.91
28	Non-Brain Primary Tumor	Pancreas	Pancreas	neuroendocrine carcinoma	2547	0	0	9519		50	29.97	38.89	40.69	35.68	28.75	25.42	23.62
29	Non-Brain Primary Tumor	Pancreas	Pancreas	adenocarcinoma	2546	1	1	9528		50	32.09	50	50	37.81	31.46	12.19	12.19
30	Non-Brain Primary Tumor	Thymus	Thymus	thymoma; type b3	2593	1	1	10466		39.1	28.37	38.33	37.07	33.91	23.78	27.76	29.02
31	Non-Brain Primary Tumor	Thymus	Thymus	thymoma; type b2	2833	1	0	11005		38.58	28.73	36.48	35.79	31.31	23.63	32.22	32.9
32	Brain Metastases	Breast	Brain	adenocarcinoma	3758	0	0	10916		31.92	27.97	31.87	35.59	32.3	25.59	35.82	32.11
33	Brain Metastases	Breast	Brain	infiltrating ductal carcinoma	1411	1	1	10998		30.49	26.19	29.26	33.28	29.1	21.25	41.65	37.62
34	Brain Metastases	Breast	Brain	adenocarcinoma	3738	1	1	11002		34.95	26.56	32.97	34.9	29.91	23.31	37.12	35.2
35	Brain Metastases	Breast	Brain	adenocarcinoma	1423	1	0	11091		34.58	25.2	30.24	34.22	30.08	22.95	39.68	35.7
36	Brain Metastases	Kidney	Brain	adenocarcinoma	3754	1	1	10461		27.2	28.34	26.5	30.17	29.66	23.08	43.84	40.17
37	Brain Metastases	Kidney	Brain	adenocarcinoma	3743	1	1	10900		28.71	27.16	28.73	32.42	30.25	22.87	41.02	37.33
38	Brain Metastases	Kidney	Brain	adenocarcinoma	3753	1	1	10991		36.44	26.27	31.32	34.92	29.87	23.21	38.81	35.21
39	Brain Metastases	Kidney	Brain	clear cell carcinoma	1703	1	1	11081		36.9	25.85	35.1	36.6	31.28	23.1	33.62	32.12
40	Brain Metastases	Lung	Brain	non-small; adenocarcinoma	1413	0	0	10467		31.93	26.03	27.76	30.79	29.72	23.11	42.52	39.49
41	Brain Metastases	Lung	Brain	non-small; squamous	3751	1	0	10475		33.29	26.14	28.09	31.63	29.95	22.41	41.97	38.42
42	Brain Metastases	Lung	Brain	adenocarcinoma	3760	1	1	10913		40.75	25.45	34.11	35.34	30.15	23.23	35.74	34.51
43	Brain Metastases	Lung	Brain	non-small; squamous	3752	1	1	10915		31.49	26.1	31.59	36.03	31.65	25.8	36.76	32.32
44	Brain Metastases	Lung	Brain	non-small; squamous	2280	1	1	10973		32.92	24.31	31.11	33.97	31.11	23.92	37.78	34.92
45	Brain Metastases	Lung	Brain	non-small; adenocarcinoma	1717	0	0	11006		30.39	31.15	36.07	38.16	31.35	24.72	32.58	30.5
46	Brain Metastases	Ovary	Brain	adenocarcinoma	3750	1	1	10463		35.08	25.68	32.56	35.4	31.23	23.35	36.22	33.37
47	Brain Metastases	Ovary	Brain	adenocarcinoma	3756	1	0	10969		34.22	27.71	33.19	36.48	30.62	22.96	36.19	32.9
